# Supplementary material for: Sequence Variations in MYB (v-myb Myeloblastosis Viral Oncogene Homolog) Genes Impair Anthocyanin Biosynthesis and Contribute to Yellow Flower Phenotype in Rehmannia glutinosa
Source: Biomolecules. 2026 Jan 7;16(1):95. doi: 10.3390/biom16010095 (PMC12839424; doi:10.3390/biom16010095)
Supplement: Supplementary file 1 [file biomolecules-16-00095-s001.zip › Tables.xlsx]

## Sheet: Table S1
Table S1. Primer sequences for subcellular localization and transcriptional activation assays
Gene	Primer sequence (5’→3’)
1305-RgMYB41-F	aagtccggagctagctctagaATGGAGAAAAATGCCCGAGG
1305-RgMYB41-R	gcccttgctcaccatggatccATGGTCATCCAAGCTTACAAGTTTC
pGBKT7-RgMYB41-F	atggccatggaggccgaattcATGGAGAAAAATGCCCGAGG
pGBKT7-RgMYB41-R	ccgctgcaggtcgacggatccATGGTCATCCAAGCTTACAAGTTTC

## Sheet: Table S2
Table S2. Summary of RNA-seq data quality in R. glutinosa
Sample ID	Clean reads	Clean bases	GC Content	%≥Q30
YH-1	22326714	6646078005	0.4452	0.9826
YH-2	23379139	6942249274	0.4451	0.9919
YH-3	20462778	6098332335	0.4457	0.9912
RH-1	20401304	6084143248	0.4439	0.9874
RH-2	22193227	6600789418	0.4473	0.9906
RH-3	24547474	7303817133	0.4465	0.9907

## Sheet: Table S3
Table S3. Summary of RNA-seq read mapping statistics in R. glutinosa
Sample ID	Total Reads	Mapped Reads	Uniq Mapped Reads	Multiple Map Reads	Reads Map to '+'	Reads Map to '-'
YH-1	44653428	40,104,364 (89.81%)	32,351,789 (72.45%)	7,752,575 (17.36%)	25,222,136 (56.48%)	25,054,528 (56.11%)
YH-2	46758278	42,286,419 (90.44%)	33,597,767 (71.85%)	8,688,652 (18.58%)	27,025,480 (57.80%)	26,895,859 (57.52%)
YH-3	40925556	37,087,393 (90.62%)	29,827,009 (72.88%)	7,260,384 (17.74%)	23,405,978 (57.19%)	23,278,851 (56.88%)
RH-1	40802608	36,859,873 (90.34%)	29,692,178 (72.77%)	7,167,695 (17.57%)	23,270,124 (57.03%)	23,075,580 (56.55%)
RH-2	44386454	40,267,525 (90.72%)	32,129,910 (72.39%)	8,137,615 (18.33%)	25,653,358 (57.80%)	25,464,571 (57.37%)
RH-3	49094948	44,508,287 (90.66%)	35,541,949 (72.39%)	8,966,338 (18.26%)	28,339,012 (57.72%)	28,104,713 (57.25%)

## Sheet: Table S4
Table S4. List of S6-subgroup R2R3-MYB proteins used for phylogenetic analysis
Gene name	Species	Subgroup	Protein ID	Database
AtMYB75	Arabidopsis thaliana	S6	AT1G56650	TAIR
AtMYB90	Arabidopsis thaliana	S6	AT1G66390	TAIR
AtMYB113	Arabidopsis thaliana	S6	AT1G66370	TAIR
AtMYB114	Arabidopsis thaliana	S6	AT1G66380	TAIR
DH2020_015992	Rehmannia glutinosa	S6	gene-DH2020_015992	This study
DH2020_040854	Rehmannia glutinosa	S6	gene-DH2020_040854	This study
DH2020_037690	Rehmannia glutinosa	S6	gene-DH2020_037690	This study

## Sheet: Table S5
Table S5. Summary of sequencing data quality assessment and genome alignment statistics in R. glutinosa
Sample ID	Clean Reads	Clean Base	Q30 (%)	Mapped (%)	Properly mapped (%)	Average depth	Cover ratio 1X (%)	Cover ratio 5X (%)	Cover ratio 10X (%)
YH	402142508	60213951301	98.65	98.99	82.22	24	69.83	59.08	50.71

## Sheet: Table S6
Table S6. Summary of detected SNPs
Sample ID	SNPnumber	Transition	Transversion	Ti/Tv	Heterozygosity	Homozygosity	Het-ratio
YH	12857485	8391134	4466351	1.87	8822471	4035014	0.6861
Total	12857485	8391134	4466351	1.87	-	-	-
Note: Ti/Tv: Ti/Tv refers to the ratio of transition-type to transversion-type SNPs.

## Sheet: Table S7
Table S7. Summary of InDel variants in genome-wide and CDS region
Sample ID	CDS-Insertion	CDS-Deletion	CDS-Homo	CDS-Het	CDS-Total	Genome-Insertion	Genome-Deletion	Genome-Homo	Genome-Het	Genome-Total
YH	10026	9180	7667	11539	19206	1526278	1433601	1445047	1514832	2959879
Total	10026	9180	-	-	19206	1526278	1433601	-	-	2959879

## Sheet: Table S8
Table S8. Global RMSD values of MYB protein models
Gene ID	Global RMSD (Å)
gene-DH2020_015992	13.739
gene-DH2020_040854	6.601

## Sheet: Table S9
Table S9. Local RMSD values of mutated residue regions
Gene ID	Mutation site	Residue range	RMSD (Å)
gene-DH2020_015992	A12S	7-17	14.482
gene-DH2020_015992	Q114E	109-119	6.819
gene-DH2020_015992	G255E	250-260	70.459
gene-DH2020_040854	N187S	182-192	8.314
gene-DH2020_040854	H194_S195insY	189-199	5.754
gene-DH2020_040854	I223V	218-228	12.117

## Sheet: Table S10
Table S10. Distance changes between mutation sites and neighboring residues
Gene ID	Mutation site	Neighbor residue	Distance WT(Å)	Distance MUT(Å)	Δ (Å)
gene-DH2020_015992	A12S	9	9.2	9.19	-0.01
gene-DH2020_015992	A12S	10	7.08	7.07	-0.01
gene-DH2020_015992	A12S	11	3.83	3.83	0.01
gene-DH2020_015992	A12S	13	3.83	3.81	-0.01
gene-DH2020_015992	A12S	14	6.58	6.64	0.06
gene-DH2020_015992	A12S	15	9.87	9.97	0.1
gene-DH2020_015992	A12S	17	9.98	9.98	0
gene-DH2020_015992	A12S	18	10.65	10.66	0
gene-DH2020_015992	A12S	44	10.9	10.83	-0.07
gene-DH2020_015992	A12S	48	10.39	10.18	-0.21
gene-DH2020_015992	A12S	52	10.18	10.04	-0.14
gene-DH2020_015992	A12S	262	7.65	24.43	16.78
gene-DH2020_015992	A12S	265	8.58	18.69	10.11
gene-DH2020_015992	A12S	266	9.65	18.81	9.16
gene-DH2020_015992	A12S	269	12.22	14.54	2.32
gene-DH2020_015992	Q114E	78	11.2	11.22	0.02
gene-DH2020_015992	Q114E	83	12.59	12.88	0.29
gene-DH2020_015992	Q114E	90	14.03	14.12	0.09
gene-DH2020_015992	Q114E	106	10.18	10.3	0.12
gene-DH2020_015992	Q114E	107	10.05	10.18	0.13
gene-DH2020_015992	Q114E	108	8.97	9.14	0.17
gene-DH2020_015992	Q114E	109	5.91	6.06	0.15
gene-DH2020_015992	Q114E	110	5.14	5.17	0.03
gene-DH2020_015992	Q114E	111	6.62	6.63	0.02
gene-DH2020_015992	Q114E	112	6.12	6.15	0.03
gene-DH2020_015992	Q114E	113	3.83	3.83	0
gene-DH2020_015992	Q114E	115	3.85	3.85	0.01
gene-DH2020_015992	Q114E	116	5.49	5.56	0.07
gene-DH2020_015992	Q114E	117	5.33	5.18	-0.15
gene-DH2020_015992	Q114E	118	7.12	6.33	-0.79
gene-DH2020_015992	Q114E	119	6.34	8.82	2.48
gene-DH2020_015992	Q114E	120	7.41	10.41	3
gene-DH2020_015992	Q114E	121	9.62	11.67	2.04
gene-DH2020_015992	Q114E	123	13.77	15.79	2.01
gene-DH2020_015992	G255E	252	8.12	10.45	2.33
gene-DH2020_015992	G255E	253	6.47	7.15	0.68
gene-DH2020_015992	G255E	254	3.82	3.69	-0.13
gene-DH2020_015992	G255E	256	3.79	3.83	0.03
gene-DH2020_015992	G255E	257	6.29	6.29	-0.01
gene-DH2020_015992	G255E	258	9.11	9.58	0.47
gene-DH2020_040854	N187S	184	9.9	9.92	0.02
gene-DH2020_040854	N187S	185	6.62	6.39	-0.23
gene-DH2020_040854	N187S	186	3.78	3.81	0.03
gene-DH2020_040854	N187S	188	3.82	3.81	-0.01
gene-DH2020_040854	N187S	189	6.31	6.55	0.23
gene-DH2020_040854	N187S	190	9.59	9.42	-0.17
gene-DH2020_040854	H194_S195insY	191	9.13	9.01	-0.12
gene-DH2020_040854	H194_S195insY	192	6.16	5.99	-0.16
gene-DH2020_040854	H194_S195insY	193	3.82	3.8	-0.02
gene-DH2020_040854	H194_S195insY	196	6.54	9.48	2.94
gene-DH2020_040854	H194_S195insY	197	8.97	11.86	2.9
gene-DH2020_040854	H194_S195insY	198	9.91	14.03	4.12
gene-DH2020_040854	I223V	79	12.1	13.71	1.6
gene-DH2020_040854	I223V	80	9.38	11.07	1.7
gene-DH2020_040854	I223V	81	11.78	13.75	1.97
gene-DH2020_040854	I223V	209	13.33	14.66	1.34
gene-DH2020_040854	I223V	212	11.32	12.25	0.94
gene-DH2020_040854	I223V	213	8.62	9.78	1.16
gene-DH2020_040854	I223V	214	10.68	11.66	0.98
gene-DH2020_040854	I223V	216	7.55	8.06	0.51
gene-DH2020_040854	I223V	217	7.81	8.44	0.63
gene-DH2020_040854	I223V	220	8.98	8.91	-0.07
gene-DH2020_040854	I223V	221	6.36	6.41	0.05
gene-DH2020_040854	I223V	222	3.83	3.78	-0.06
gene-DH2020_040854	I223V	224	3.83	3.83	0
gene-DH2020_040854	I223V	225	5.89	6.06	0.17
gene-DH2020_040854	I223V	226	9.18	9.59	0.41
